# Supplementary material for: Atf7ip Inhibits Osteoblast Differentiation via Negative Regulation of the Sp7 Transcription Factor
Source: Int J Mol Sci. 2023 Feb 21;24(5):4305. doi: 10.3390/ijms24054305 (PMC10002255; doi:10.3390/ijms24054305)
Supplement: Supplementary file 1 [file ijms-24-04305-s001.zip]

Archive with 1 entries (1 files):
- ijms-2169795-supplementary.pdf
